# Supplementary material for: Poly-(ADP-ribose) serves as a scaffold for the methyltransferase METTL3/14 complex in the DNA damage response
Source: Nucleic Acids Res. 2025 Apr 12;53(7):gkaf244. doi: 10.1093/nar/gkaf244 (PMC11992677; doi:10.1093/nar/gkaf244)
Supplement: gkaf244_Supplemental_Files [file gkaf244_supplemental_files.zip]

Archive with 3 entries (3 files):
- 20250308 Manuscript - Supplementary Data.pdf
- Cell 1.avi
- Cell 2.avi
